# Supplementary material for: Tunicamycin Sensitivity-Suppression by High Gene Dosage Reveals New Functions of the Yeast Hog1 MAP Kinase
Source: Cells. 2019 Jul 12;8(7):710. doi: 10.3390/cells8070710 (PMC6678945; doi:10.3390/cells8070710)
Supplement: Supplementary file 1 [file cells-08-00710-s001.zip]

Archive with 13 entries (10 files):
- Supp_Files/
- Supp_Files/.DS_Store
- __MACOSX/
- __MACOSX/Supp_Files/
- __MACOSX/Supp_Files/._.DS_Store
- Supp_Files/Supp_Table_1.pdf
- __MACOSX/Supp_Files/._Supp_Table_1.pdf
- Supp_Files/Supp_Table_2.pdf
- __MACOSX/Supp_Files/._Supp_Table_2.pdf
- Supp_Files/Supp_Table_3.pdf
- __MACOSX/Supp_Files/._Supp_Table_3.pdf
- Supp_Files/Supp_Table_4.pdf
- __MACOSX/Supp_Files/._Supp_Table_4.pdf
